# Supplementary material for: Direct and Indirect Targeting of PP2A by Conserved Bacterial Type-III Effector Proteins
Source: PLoS Pathog. 2016 May 18;12(5):e1005609. doi: 10.1371/journal.ppat.1005609 (PMC4871590; doi:10.1371/journal.ppat.1005609)
Supplement: S1 Table — (XLS) [file ppat.1005609.s013.xls]

## Sheet: S1 Table. SGA results-full
Orf Name	Gene	Gene Function	Bio-process	Ctrl Mean (gus1)	Ctrl SD (gus1)	Exp Mean (wtsE)	Exp SD (wtsE)	Size Difference
wtsE significantly larger than gus1 double mutant - putative rescue hits
Hits called by both automated and manual scoring
YNL153C	GIM3	tubulin binding	tubulin folding	1.24779	0.058624	3.49904	0.181381	-2.25125
YBL017C	PEP1	signal sequence binding	protein targeting to vacuole*	0.852583	0.089981	1.99409	0.906473	-1.1415
YBL027W	RPL19B	structural constituent of ribosome	translation	1.1468	0.067835	1.71013	0.165336	-0.56333
YBL059W		molecular_function	biological_process	0.889183	0.046437	1.65924	0.228179	-0.77006
YBL089W	AVT5	transporter activity	transport	0.911881	0.04184	1.53993	0.098142	-0.628051
YCR034W	FEN1	fatty acid elongase activity	vesicle-mediated transport*	1.10289	0.081487	2.33105	0.137925	-1.22816
YCR077C	PAT1	molecular_function	chromosome segregation*	1.19867	0.036934	2.44731	0.012157	-1.24863
YDR096W	GIS1	DNA binding*	spore wall assembly (sensu Fungi)*	1.00621	0.039353	1.75438	0.10943	-0.748171
YDR239C		molecular_function	biological_process	0.972137	0.043118	1.79574	0.211294	-0.823608
YDR363W-A	SEM1	molecular_function	telomere maintenance*	1.14712	0.03614	2.28903	0.078381	-1.14191
YDR378C	LSM6	RNA binding*	nuclear mRNA splicing, via spliceosome*	0.944352	0.023813	2.06965	0.062279	-1.1253
YDR435C	PPM1	C-terminal protein carboxyl methyltransferase activity	C-terminal protein amino acid methylation	0.626725	0.006117	1.90975	0.048052	-1.28303
YER059W	PCL6	cyclin-dependent protein kinase regulator activity	regulation of glycogen biosynthetic process*	0.70192	0.01873	2.29646	0.172386	-1.59454
YER060W-A	FCY22	nucleobase transmembrane transporter activity	biological_process	1.00832	0.074561	1.77663	0.109279	-0.768309
YHR151C		molecular_function	biological_process	0.760678	0.040709	1.93931	0.00886	-1.17863
YHR167W	THP2	nucleic acid binding	telomere maintenance*	0.864981	0.021261	2.02362	0.206326	-1.15864
YJL028W		molecular_function	biological_process	1.15138	0.009164	1.9404	0.323884	-0.789026
YJL124C	LSM1	RNA binding*	mRNA catabolic process*	1.14727	0.034424	2.2862	0.035847	-1.13893
YNL140C		#N/A	#N/A	1.01921	0.242124	2.59893	0.105093	-1.57972
YNL270C	ALP1	basic amino acid transmembrane transporter activity	basic amino acid transport	1.27649	0	2.79939	0.381605	-1.52289
YNR001C	CIT1	citrate (Si)-synthase activity	tricarboxylic acid cycle*	1.01869	0.08877	2.23545	0.050705	-1.21676
YOL046C		#N/A	#N/A	0.936456	0.132736	1.77974	0.295648	-0.843287
YOR123C	LEO1	RNA polymerase II transcription elongation factor activity	telomere maintenance*	1.30895	0.047185	2.4474	0.258192	-1.13845
YOR265W	RBL2	tubulin binding*	microtubule cytoskeleton organization and biogenesis*	1.144	0.069312	1.956	0.264939	-0.812005
YPL056C		molecular_function	biological_process	1.08189	0.068778	1.93032	0.188133	-0.848435
YPL057C	SUR1	mannosyltransferase activity*	sphingolipid biosynthetic process*	0.817074	0.056214	2.07904	0.039703	-1.26197
YPL079W	RPL21B	structural constituent of ribosome	translation	1.13774	0.058676	1.99781	0.055048	-0.860072
YHR146W	CRP1	DNA binding	biological_process	1.06666	0.057193	1.92214	0.120825	-0.855483
Called Automated only
YGL136C	MRM2	rRNA (uridine-2'-O-)-methyltransferase activity	telomere maintenance*	0.231887	0.220275	2.2646	0	-2.03271
YJR084W	CSN12	molecular_function	adaptation to pheromone during conjugation with cellular fusion	0.111808	0.191208	1.73522	0.305174	-1.62341
YNL294C	RIM21	molecular_function	sporulation (sensu Fungi)*	0.36009	0.35174	1.8868	0.843414	-1.52671
YBR248C	HIS7	imidazoleglycerol-phosphate synthase activity	histidine biosynthetic process*	0.690624	0.224422	2.18733	0	-1.4967
YOR135C		#N/A	#N/A	0.507089	0.03087	1.91909	0.138788	-1.412
YCL037C	SRO9	RNA binding	translation*	0.023248	0.337008	1.38227	0	-1.35902
YDR496C	PUF6	mRNA binding*	ribosome biogenesis and assembly*	0.34874	0.221267	1.59146	0.091683	-1.24272
YNL003C	PET8	S-adenosylmethionine transmembrane transporter activity	S-adenosylmethionine transport	0.042793	0.023151	1.28386	0.151922	-1.24107
YDR497C	ITR1	myo-inositol transmembrane transporter activity	myo-inositol transport	0.093254	0.092662	1.29399	0.105374	-1.20074
YNL265C	IST1	molecular_function	translation	0.055318	0.197883	1.23395	0.352071	-1.17863
YDR477W	SNF1	AMP-activated protein kinase activity	protein amino acid phosphorylation*	0.305416	0.020496	1.44969	0.502014	-1.14427
YDR503C	LPP1	phosphatidate phosphatase activity	phospholipid metabolic process	0.005329	0.00628	1.12667	0.180032	-1.12134
YOR136W	IDH2	isocitrate dehydrogenase (NAD+) activity	tricarboxylic acid cycle*	0.652581	0.189657	1.76283	0.273232	-1.11025
YNL206C	RTT106	histone binding	chromatin silencing at telomere*	0.79585	0.19793	1.89928	0.134663	-1.10343
YGL214W		#N/A	#N/A	0.66435	0.204306	1.7574	0	-1.09305
YDR011W	SNQ2	xenobiotic-transporting ATPase activity	response to drug*	0.880183	0.05672	1.96184	0.858732	-1.08166
YGL148W	ARO2	chorismate synthase activity*	aromatic amino acid family biosynthetic process	0.600178	0.050739	1.6521	0.060546	-1.05193
YNL037C	IDH1	isocitrate dehydrogenase (NAD+) activity	tricarboxylic acid cycle*	0.839166	0.108481	1.88602	0.044295	-1.04685
YGL255W	ZRT1	high affinity zinc uptake transmembrane transporter activity	high-affinity zinc ion transport	0.839815	0.045533	1.86789	0.983241	-1.02807
YDR504C		molecular_function	biological_process	0.06957	0.429543	1.05527	0.103739	-0.985702
YGR143W	SKN1	glucosidase activity	cell wall organization and biogenesis*	1.1926	0.107129	2.15782	0.234499	-0.965214
YLL039C	UBI4	protein tag*	sporulation (sensu Fungi)*	0.06756	0.082734	1.03107	0.381184	-0.963512
YPL106C	SSE1	ATP binding*	telomere maintenance*	0.890741	0.100695	1.83715	0.146915	-0.946411
YDR049W		molecular_function	biological_process	0.812374	0.026923	1.7525	0.269673	-0.940123
YDR506C		molecular_function	biological_process	0.018651	0.002155	0.957851	0.40112	-0.9392
YEL007W	TOS9	molecular_function	biological_process	0.28065	0.035316	1.19285	0.224722	-0.912202
YNL192W	CHS1	chitin synthase activity	cytokinesis, completion of separation*	0.491601	0.271607	1.3681	0.669126	-0.876503
YFL040W		substrate-specific transmembrane transporter activity	transport	0.357621	0.088476	1.23227	0.057792	-0.874645
YDR285W	ZIP1	chromatin binding*	synapsis	0.869267	0.054985	1.73933	0.311361	-0.870067
YGR097W	ASK10	transcription regulator activity	response to oxidative stress*	0.379451	0.099591	1.22795	0.099364	-0.848504
YDR159W	SAC3	protein binding	mRNA export from nucleus*	1.28869	0.114167	2.12857	0.049592	-0.839884
YOR069W	VPS5	protein transporter activity*	protein retention in Golgi*	0.114213	0.110349	0.948384	0	-0.834171
YLR410W	VIP1	inositol pyrophosphate synthase activity*	actin cytoskeleton organization and biogenesis*	0.705347	0.041066	1.52162	0.362382	-0.816277
YDR252W	BTT1	unfolded protein binding	cotranslational protein folding	0.517657	0.137352	1.33255	0.107247	-0.814892
YEL003W	GIM4	tubulin binding	tubulin folding	0.334826	0.07669	1.14302	0.653689	-0.8082
YER035W	EDC2	RNA binding	deadenylation-dependent decapping	0.18562	0.038931	0.993547	0.106132	-0.807928
YDR313C	PIB1	ubiquitin-protein ligase activity*	protein ubiquitination	0.042339	0.009443	0.841775	0.124967	-0.799436
YDR297W	SUR2	sphingosine hydroxylase activity	sphingolipid biosynthetic process*	1.08758	0.080253	1.87221	0.177706	-0.784637
YDR072C	IPT1	transferase activity, transferring phosphorus-containing groups	sphingolipid biosynthetic process*	1.15241	0.047399	1.91609	0.136997	-0.763681
YCR063W	BUD31	molecular_function	cellular bud site selection*	0.828873	0.039495	1.57915	0.082574	-0.750281
YNL246W	VPS75	histone binding	telomere maintenance*	0.658077	0.172914	1.40632	0.211932	-0.748246
YLR269C		#N/A	#N/A	0.606505	0.14313	1.34753	0.325655	-0.741029
YNL259C	ATX1	copper chaperone activity	response to oxidative stress*	0.503082	0.204392	1.24175	0.394582	-0.738663
YDR471W	RPL27B	structural constituent of ribosome	translation	1.07168	0.054694	1.80638	0.140704	-0.734703
YNL288W	CAF40	molecular_function	regulation of transcription from RNA polymerase II promoter	0.530219	0.260958	1.25032	0.483709	-0.720106
YJL029C	VPS53	protein binding	Golgi to vacuole transport*	0.138057	0.176726	0.857749	0.778358	-0.719692
YDR111C		transaminase activity	biological_process	0.79319	0.020344	1.50868	0.752623	-0.715487
YGL141W	HUL5	ubiquitin-protein ligase activity	protein monoubiquitination*	1.10797	0.030872	1.82265	0.082188	-0.71468
YGL121C	GPG1	signal transducer activity	signal transduction	1.01652	0.026874	1.72477	0.262675	-0.708252
YLR185W	RPL37A	structural constituent of ribosome	translation	0.472755	0.228423	1.17947	0.688854	-0.706714
YNL195C		molecular_function	biological_process	0.921099	0.132307	1.62472	0.249615	-0.703621
YNL257C	SIP3	transcription cofactor activity	transcription initiation from RNA polymerase II promoter	0.425845	0.108824	1.12865	0.312846	-0.702801
YGR085C	RPL11B	structural constituent of ribosome	translation*	0.920107	0.061615	1.61503	0.120813	-0.694921
YNL074C	MLF3	molecular_function	response to drug	1.0213	0.178732	1.71442	0.323769	-0.693121
YNR042W		#N/A	#N/A	1.1701	0.019978	1.86227	0.301869	-0.692174
YDL218W		molecular_function	biological_process	0.488549	0.082448	1.18024	0.048789	-0.691691
YNL198C		#N/A	#N/A	1.14342	0.158985	1.82518	0.200037	-0.681763
YFL011W	HXT10	glucose transmembrane transporter activity*	hexose transport	0.354068	0.171829	1.0285	0.167439	-0.674431
YGL031C	RPL24A	structural constituent of ribosome*	translation	0.833925	0.041578	1.5038	0.031894	-0.669875
YNL228W		#N/A	#N/A	0.611109	0.08186	1.27919	0.07292	-0.668076
YBR255W		molecular_function	biological_process	0.844372	0.062651	1.50963	0.161043	-0.665259
YDR509W		#N/A	#N/A	0.057729	0.20513	0.721363	0.229294	-0.663634
YGR135W	PRE9	endopeptidase activity	ubiquitin-dependent protein catabolic process*	0.925067	0.067344	1.58388	0.143061	-0.658817
YPL090C	RPS6A	structural constituent of ribosome	translation	1.11126	0.247507	1.76668	0.281156	-0.655417
YMR297W	PRC1	carboxypeptidase C activity*	vacuolar protein catabolic process*	1.0714	0.191416	1.72612	0.165109	-0.654722
YHL033C	RPL8A	structural constituent of ribosome	translation	0.737047	0.140737	1.39087	0.115351	-0.653821
YGL175C	SAE2	molecular_function	meiotic DNA double-strand break processing	0.987689	0.086183	1.63727	0.547044	-0.649584
YOR014W	RTS1	protein phosphatase type 2A activity	translation*	0.689072	0.10405	1.33802	0.147154	-0.648948
YIL039W		molecular_function	response to drug	1.11026	0.018729	1.75052	0.048138	-0.640268
YOR008C	SLG1	transmembrane receptor activity	cell wall organization and biogenesis*	0.406145	0.163206	1.04579	0.264554	-0.639648
YHL003C	LAG1	sphingosine N-acyltransferase activity	replicative cell aging*	0.937912	0.03172	1.57443	0.537309	-0.636515
YML062C	MFT1	nucleic acid binding	telomere maintenance*	0.96034	0.108573	1.5949	0.120567	-0.634557
YLR047C		oxidoreductase activity, oxidizing metal ions	cellular metal ion homeostasis	0.75708	0.1806	1.3903	0.153618	-0.633223
YER048C	CAJ1	chaperone regulator activity	biological_process	0.861784	0.119045	1.49404	0.118235	-0.632255
YDR153C	ENT5	clathrin binding	Golgi to endosome transport*	0.982722	0.066226	1.60896	0.063069	-0.626241
YNL199C	GCR2	transcription activator activity	positive regulation of transcription from RNA polymerase II promoter*	1.19925	0.126882	1.82284	0.097991	-0.623583
YNL082W	PMS1	ATPase activity*	mismatch repair*	1.01869	0.235649	1.64188	0.226527	-0.623192
YHR008C	SOD2	manganese superoxide dismutase activity	replicative cell aging*	0.432767	0.26003	1.05097	0.121029	-0.618202
YMR264W	CUE1	protein binding	ER-associated protein catabolic process*	1.16377	0.06963	1.7776	0.058426	-0.61383
YDR501W	PLM2	transcription factor activity	G1/S-specific transcription in mitotic cell cycle	0.432816	0.432224	1.04486	0.044065	-0.612044
YHR050W	SMF2	di-, tri-valent inorganic cation transmembrane transporter activity*	manganese ion transport	0.94932	0.035004	1.55353	0.093683	-0.604214
YER156C		molecular_function	biological_process	0.924249	0.056848	1.52379	0.376981	-0.599537
YOL041C	NOP12	RNA binding	rRNA metabolic process	0.553058	0.114093	1.15132	0.163374	-0.598261
YIL017C	VID28	molecular_function	response to drug*	1.15222	0.159337	1.74903	0.145448	-0.59681
YNL274C		oxidoreductase activity, acting on the CH-OH group of donors, NAD or NADP as acceptor*	metabolic process*	0.741054	0.345186	1.33612	0.362489	-0.59507
YEL061C	CIN8	microtubule motor activity	mitotic sister chromatid segregation*	1.0178	0.023937	1.60336	1.05853	-0.58556
YPR141C	KAR3	microtubule motor activity*	meiosis*	0.530815	0.080755	1.11555	0.192206	-0.584738
YER042W	MXR1	protein-methionine-S-oxide reductase activity	response to oxidative stress	0.298412	0.312649	0.873816	0.197407	-0.575404
YGR163W	GTR2	GTPase activity	telomere maintenance*	0.899613	0.045063	1.47145	0.391185	-0.571842
YER061C	CEM1	fatty-acid synthase activity	fatty acid biosynthetic process	0.352292	0.052466	0.922898	0.261436	-0.570606
YGL251C	HFM1	DNA helicase activity	meiosis*	1.18517	0.037396	1.74628	0.054465	-0.561111
YGR237C		molecular_function	biological_process	0.626633	0.026928	1.18642	0.277032	-0.559784
YFL043C		#N/A	#N/A	0.617844	0.02727	1.17723	0.075317	-0.559391
YFL049W		transcription activator activity	chromatin remodeling*	0.954446	0.041515	1.51337	0.034475	-0.558929
YGR208W	SER2	phosphoserine phosphatase activity	serine family amino acid biosynthetic process	1.00758	0.034794	1.56622	0.166209	-0.558636
YDR254W	CHL4	DNA binding	chromosome segregation	0.599027	0.085699	1.15642	0.089552	-0.557395
YDL076C	RXT3	histone deacetylase activity	histone deacetylation*	0.817094	0.051171	1.37351	0.545798	-0.556413
YPL152W	RRD2	peptidyl-prolyl cis-trans isomerase activity*	response to osmotic stress*	1.02796	0.111341	1.58392	0.341408	-0.555954
YDL134C	PPH21	protein phosphatase type 2A activity	translation*	0.853361	0.046716	1.40681	0.271186	-0.553447
YLR061W	RPL22A	structural constituent of ribosome	translation	0.421441	0.019348	0.972249	0.957792	-0.550807
YJL165C	HAL5	protein kinase activity	cellular cation homeostasis	0.714422	0.066906	1.26496	0.096208	-0.550539
YDR511W	ACN9	molecular_function	gluconeogenesis*	0.682381	0.190961	1.23227	0.05906	-0.549885
YPL262W	FUM1	fumarate hydratase activity	tricarboxylic acid cycle*	0.525744	0.101096	1.07125	0.333417	-0.545508
YDR430C	CYM1	metalloendopeptidase activity	proteolysis	0.736853	0.084294	1.28209	0.077224	-0.545239
YDR143C	SAN1	ubiquitin-protein ligase activity	response to stress*	1.00356	0.036909	1.54879	0.013487	-0.545231
YEL042W	GDA1	guanosine-diphosphatase activity*	protein amino acid glycosylation	1.04918	0.020408	1.59072	0.100533	-0.541537
YEL039C	CYC7	electron carrier activity	electron transport	0.677644	0.067211	1.21888	0.044527	-0.541236
YHR006W	STP2	specific RNA polymerase II transcription factor activity	positive regulation of transcription from RNA polymerase II promoter	1.19297	0.012545	1.73336	0.100435	-0.540397
YCR081W	SRB8	RNA polymerase II transcription mediator activity	telomere maintenance*	0.099502	0.103875	0.639724	0.354623	-0.540222
YLR353W	BUD8	molecular_function	pseudohyphal growth*	0.781896	0.293404	1.31501	0.033878	-0.53311
YGR148C	RPL24B	structural constituent of ribosome*	translation	0.827414	0.040405	1.35624	0.393861	-0.528823
YOL052C	SPE2	adenosylmethionine decarboxylase activity	pantothenate biosynthetic process*	0.431262	0.044762	0.959884	0.064056	-0.528621
YPL149W	APG5	molecular_function	protein targeting to vacuole*	0.740037	0.096696	1.26558	0.041948	-0.525543
YNL162W	RPL42A	structural constituent of ribosome	translation	0.486904	0.082437	1.01165	0.276628	-0.524744
YNL067W	RPL9B	structural constituent of ribosome	translation	0.756188	0.125991	1.28075	0.075611	-0.524556
YKR007W		molecular_function	vacuolar acidification*	0.538727	0.049203	1.06232	0.161076	-0.52359
YLL002W	RTT109	histone acetyltransferase activity	histone acetylation*	0.551011	0.033637	1.07254	0.121206	-0.521531
YDR508C	GNP1	amino acid transmembrane transporter activity*	amino acid transport	0.131147	0.270619	0.650714	0.120206	-0.519566
YOR026W	BUB3	molecular_function	mitotic cell cycle spindle assembly checkpoint	0.626989	0.105598	1.14253	0.438965	-0.515536
YGL252C	RTG2	transcription regulator activity	mitochondrial signaling pathway*	1.13463	0.033013	1.64988	0.105804	-0.515246
YML013W	SEL1	protein binding, bridging	ER-associated protein catabolic process*	0.463958	0.198934	0.97668	0.048621	-0.512722
YOR245C	DGA1	diacylglycerol O-acyltransferase activity	triacylglycerol biosynthetic process*	0.945148	0.120452	1.4561	0.059465	-0.510956
YJR032W	CPR7	unfolded protein binding*	response to stress	0.917075	0.036204	1.42796	0.164	-0.510889
wtsE smaller than gus1 double mutant (i.e. putative synthetic sick/synthetic lethal)
Called Automated only
YDR388W	RVS167	cytoskeletal protein binding	endocytosis*	1.35815	0.178346	0.01755	0	1.3406
YMR307W	GAS1	1,3-beta-glucanosyltransferase activity	cell wall organization and biogenesis*	1.28797	0.11993	0.117779	0.016601	1.1702
YEL013W	VAC8	protein binding	protein targeting to vacuole*	1.16523	0.033987	0.032722	0.023438	1.13251
YDR316W		S-adenosylmethionine-dependent methyltransferase activity	biological_process	1.18681	0.06887	0.114075	0.029784	1.07273
YDR202C	RAV2	molecular_function	vacuolar acidification*	1.09022	0.107824	0.075214	0.031439	1.01501
YDR203W		#N/A	#N/A	1.04292	0.047189	0.053904	0.014646	0.989018
YER007C-A		RNA binding	ribosome biogenesis and assembly	0.9953	0.071897	0.013386	0.021935	0.981913
YDR455C		#N/A	#N/A	0.992339	0.065271	0.014873	0.005223	0.977466
YPL156C	PRM4	molecular_function	conjugation with cellular fusion*	1.12185	0.048237	0.168426	0.704862	0.953426
YEL033W		#N/A	#N/A	1.01306	0.0746	0.071393	0.18938	0.94167
YDR162C	NBP2	molecular_function	response to heat*	0.980406	0.031683	0.038861	0.00971	0.941545
YML051W	GAL80	specific transcriptional repressor activity	positive regulation of transcription by galactose*	1.33513	0.080703	0.409374	0.294498	0.925756
YNL323W	LEM3	phospholipid-translocating ATPase activity	phospholipid translocation*	1.49307	0.096563	0.584213	0.054683	0.908855
YDR486C	VPS60	molecular_function	response to drug*	1.12289	0.029677	0.216409	0.038305	0.906486
YGL215W	CLG1	cyclin-dependent protein kinase regulator activity	cell cycle	1.04969	0.077629	0.149787	0.098889	0.899904
YGL084C	GUP1	O-acyltransferase activity	telomere maintenance*	1.2109	0.050795	0.312921	0.503498	0.897975
YDR245W	MNN10	alpha-1,6-mannosyltransferase activity	actin filament organization*	1.04855	0.096869	0.15607	0.119134	0.892475
YDL190C	UFD2	ubiquitin-protein ligase activity	response to stress*	1.18449	0.040209	0.297097	0.121254	0.887395
YDR173C	ARG82	phosphoinositide 3-kinase activity*	response to drug*	1.02142	0.051577	0.164218	0.132879	0.857204
YDR293C	SSD1	RNA binding	response to drug*	1.08162	0.03438	0.227524	0.15402	0.854099
YDL192W	ARF1	GTPase activity	telomere maintenance*	1.14645	0.069594	0.297724	0.185127	0.84873
YMR054W	STV1	hydrogen ion transporting ATPase activity, rotational mechanism	vacuolar acidification	0.975599	0.22531	0.13819	0.071053	0.837409
YJR040W	GEF1	voltage-gated chloride channel activity	cellular iron ion homeostasis*	1.03423	0.015254	0.196853	0.036942	0.837374
YMR273C	ZDS1	protein binding	mRNA export from nucleus*	1.20656	0.178589	0.378295	0.074826	0.828266
YDR116C	MRPL1	structural constituent of ribosome	translation*	0.882167	0.041568	0.062679	0.066087	0.819488
YDL234C	GYP7	Rab GTPase activator activity	vesicle-mediated transport	1.08162	0.016973	0.267638	0.091792	0.813984
YDL194W	SNF3	receptor activity*	signal transduction*	1.17721	0.075078	0.384221	0.375358	0.792995
YCL045C		molecular_function	biological_process	1.16675	0.021993	0.375655	0.269887	0.791091
YDR392W	SPT3	transcription cofactor activity	sporulation (sensu Fungi)*	0.91789	0.034491	0.130999	0.034621	0.786892
YER083C	RMD7	molecular_function	cell wall organization and biogenesis*	0.893164	0.059331	0.110064	0.500107	0.783101
YEL043W		molecular_function	biological_process	1.0175	0.036663	0.237232	0.057436	0.780271
YJR073C	OPI3	phosphatidyl-N-methylethanolamine N-methyltransferase activity	phosphatidylcholine biosynthetic process	0.834452	0.277199	0.056244	1.23279	0.778208
YML008C	ERG6	sterol 24-C-methyltransferase activity	ergosterol biosynthetic process	0.87308	0.165819	0.099746	0.072978	0.773334
YMR186W	HSC82	unfolded protein binding*	telomere maintenance*	1.30557	0.106935	0.534057	0.339361	0.77151
YNL056W		molecular_function	biological_process	1.08392	0.096167	0.312776	0.039488	0.771146
YNR005C		#N/A	#N/A	1.39339	0.120678	0.632572	0.45555	0.760818
YOR067C	ALG8	dolichyl pyrophosphate Glc1Man9GlcNAc2 alpha-1,3-glucosyltransferase activity	protein amino acid N-linked glycosylation*	1.09901	0.03283	0.338902	0.104026	0.760106
YDR289C	RTT103	molecular_function	transcription termination from Pol II promoter, RNA polymerase(A) coupled*	0.976768	0.031458	0.217495	0.245056	0.759273
YDL012C		molecular_function	biological_process	0.946664	0.037586	0.192793	0.147101	0.75387
YGR227W	DIE2	dolichyl-phosphate-glucose-glycolipid alpha-glucosyltransferase activity	protein amino acid N-linked glycosylation*	1.20559	0.054149	0.452181	0.142903	0.753414
YAL026C	DRS2	phospholipid-translocating ATPase activity*	endocytosis*	0.865067	0.049904	0.118029	0.041273	0.747038
YLR360W	VPS38	molecular_function	late endosome to vacuole transport	0.75708	0.044474	0.01506	0.023291	0.742021
YHL023C	RMD11	molecular_function	biological_process	1.02795	0.038753	0.291008	0.973979	0.736947
YOR035C	SHE4	myosin binding	actin cytoskeleton organization and biogenesis*	1.02982	0.059602	0.295609	0.046959	0.734208
YNL099C	OCA1	protein tyrosine phosphatase activity	response to oxidative stress	1.15072	0.057965	0.420415	0.061322	0.730307
YLR361C	DCR2	phosphoprotein phosphatase activity*	protein amino acid dephosphorylation*	1.32657	0.300498	0.59877	0.17318	0.727803
YOR002W	ALG6	transferase activity, transferring hexosyl groups*	aerobic respiration*	1.12223	0.168108	0.403841	0.343222	0.718389
YNL058C		molecular_function	biological_process	1.35008	0.127016	0.631792	0.05032	0.718283
YDR537C		#N/A	#N/A	0.973096	0.031881	0.264748	0.027786	0.708349
YNL238W	KEX2	serine-type endopeptidase activity	peptide pheromone maturation	0.820378	0.248566	0.115439	0.033276	0.70494
YBR077C		phosphatidylinositol-3,4-bisphosphate binding	response to drug*	1.26852	0.109196	0.56534	0.291666	0.703179
YPL115C	BEM3	phosphatidylinositol 3-phosphate binding*	pseudohyphal growth*	1.11559	0.076027	0.412702	0.215584	0.70289
YKL207W		molecular_function	biological_process	1.19064	0.036019	0.489688	0.050674	0.700952
YDL232W	OST4	protein binding, bridging*	protein amino acid N-linked glycosylation	1.15472	0.161835	0.461315	0.317767	0.693407
YJR088C		molecular_function	biological_process	1.26565	0.05674	0.573373	0.148331	0.692281
YOL111C		molecular_function	cellular morphogenesis during conjugation with cellular fusion	1.10896	0.058626	0.420752	0.077438	0.688208
YBR290W	BSD2	protein binding	protein targeting to vacuole*	1.13451	0.017628	0.446346	0.771124	0.688163
YML096W		molecular_function	biological_process	1.12723	0.029262	0.443142	0.38979	0.684089
YMR313C		triacylglycerol lipase activity	lipid metabolic process*	1.17107	0.048196	0.487494	0.126813	0.68358
YER092W	IES5	molecular_function	biological_process	1.07493	0.07707	0.391916	0.57737	0.68302
YJR014W		RNA binding	biological_process	1.13247	0.048154	0.450991	0.310051	0.681479
YCL046W		#N/A	#N/A	1.12242	0.062699	0.442841	0.020991	0.679579
YLL014W		molecular_function	biological_process	1.30032	0.09567	0.626028	0.034241	0.674287
YML021C	UNG1	uracil DNA N-glycosylase activity	DNA repair	0.817767	0.111453	0.144943	0.22333	0.672824
YHL020C	OPI1	transcription corepressor activity	telomere maintenance*	0.81283	0.11311	0.141773	0.918638	0.671057
YNL293W	MSB3	Rab GTPase activator activity	actin filament organization*	1.12985	0.101265	0.461754	0.167756	0.668092
YAR014C	BUD14	protein phosphatase type 1 regulator activity	regulation of transcription, DNA-dependent*	0.967206	0.024788	0.300203	0.020437	0.667003
YER093C-A		molecular_function	biological_process	1.04119	0.071214	0.374811	0.027716	0.666375
YDR389W	SAC7	Rho GTPase activator activity	small GTPase mediated signal transduction*	0.953945	0.045018	0.287695	0.149742	0.666249
YJR033C	RAV1	molecular_function	vacuolar acidification*	0.818831	0.044826	0.154149	0.048281	0.664682
YMR070W	MOT3	DNA binding*	telomere maintenance*	0.996102	0.147238	0.332487	0.416023	0.663616
YLR394W	CST9	SUMO ligase activity	protein sumoylation*	1.1087	0.11733	0.445162	0.330346	0.66354
YDR357C		molecular_function	biological_process	1.2179	0.080879	0.560348	0.059154	0.657552
YMR044W	IOC4	protein binding	chromatin remodeling	1.09099	0.135586	0.43535	0.411885	0.655642
YLL040C	VPS13	molecular_function	sporulation (sensu Fungi)*	0.736582	0.146501	0.082372	0.020896	0.65421
YER145C	FTR1	iron ion transmembrane transporter activity	high affinity iron ion transport*	0.921289	0.022355	0.272928	0.068082	0.648361
YOR106W	VAM3	SNAP receptor activity	vesicle fusion*	0.678646	0.394297	0.03247	0.037696	0.646176
YDR369C	XRS2	protein binding*	telomere maintenance*	1.00323	0.060285	0.36479	0.109899	0.638439
YLR413W		molecular_function	biological_process	1.03257	0.286763	0.399381	0.056177	0.633192
YMR225C	MRPL44	structural constituent of ribosome	translation*	1.24978	0.068053	0.619776	0.357557	0.630001
YKL061W		molecular_function	biological_process	1.1845	0.069315	0.560131	0.062342	0.624367
YKL046C	DCW1	mannosidase activity	budding cell bud growth*	1.12396	0.082497	0.500482	0.06681	0.623475
YCR095C		molecular_function	biological_process	1.18906	0.005707	0.569033	0.081729	0.620031
YML100W	TSL1	enzyme regulator activity*	response to stress*	1.12866	0.058195	0.50964	0.154389	0.619022
YGR259C		#N/A	#N/A	1.00799	0.058162	0.389503	0.141281	0.618488
YJR075W	HOC1	alpha-1,6-mannosyltransferase activity*	cell wall mannoprotein biosynthetic process*	0.942971	0.025021	0.326526	0.337985	0.616446
YPL205C		#N/A	#N/A	0.800704	0.066082	0.195302	0.119753	0.605402
YHR021C	RPS27B	structural constituent of ribosome	translation*	0.607076	0.050283	0.002985	0	0.604091
YPL196W	OXR1	molecular_function	response to oxidative stress	0.847889	0.029536	0.249055	0.062995	0.598834
YPL183W-A		structural constituent of ribosome	translation	0.810333	0.041033	0.21322	0.089155	0.597114
YGR174C	CBP4	molecular_function	protein complex assembly	0.744788	0.050103	0.148489	0.015016	0.5963
YMR216C	SKY1	protein kinase activity	response to drug*	1.17253	0.041342	0.578735	0.175588	0.593796
YDR207C	UME6	DNA binding*	response to drug*	0.764743	0.021221	0.172366	0.617259	0.592377
YMR037C	MSN2	transcription factor activity	response to stress*	0.950327	0.079554	0.360021	0.116274	0.590306
YGR250C		RNA binding	biological_process	0.957469	0.044567	0.367864	0.233309	0.589605
YGR089W	NNF2	molecular_function	chromosome segregation	0.706201	0.031179	0.120126	0.074044	0.586075
YML076C	WAR1	transcription factor activity	response to acid	0.935545	0.200259	0.349631	0.279169	0.585914
YOR050C		#N/A	#N/A	1.10754	0.254989	0.525602	0.273642	0.581936
YBL072C	RPS8A	structural constituent of ribosome	translation	0.88663	0.052383	0.304907	0.031987	0.581722
YNR030W	ECM39	alpha-1,6-mannosyltransferase activity	protein amino acid glycosylation*	1.03076	0.153621	0.451193	0.068429	0.579572
YER119C-A		#N/A	#N/A	1.10957	0.034299	0.53247	0.056729	0.577103
YAL023C	PMT2	dolichyl-phosphate-mannose-protein mannosyltransferase activity	protein amino acid O-linked glycosylation	1.1573	0.068411	0.580735	0.062268	0.576565
YHR132W-A		molecular_function	biological_process	1.08785	0.039513	0.514114	0.118397	0.573733
YDR276C	PMP3	molecular_function	cation transport*	0.865629	0.041405	0.29271	0.35221	0.572919
YLR004C		transporter activity	transport	1.01869	0.186075	0.446367	0.084121	0.572327
YLR460C		molecular_function	biological_process	1.04998	0.052506	0.480547	0.436283	0.569437
YFR033C	QCR6	ubiquinol-cytochrome-c reductase activity	aerobic respiration*	0.862135	0.068785	0.2929	0.147707	0.569236
YDR067C		molecular_function	biological_process	1.02374	0.061918	0.455674	0.112917	0.568063
YJL136C	RPS21B	structural constituent of ribosome	translation	0.781425	0.06841	0.213517	0.014366	0.567907
YNL322C	KRE1	structural constituent of cell wall	cell wall organization and biogenesis	0.634593	0.037163	0.067079	0.017764	0.567514
YHR111W	UBA4	URM1 activating enzyme activity	pseudohyphal growth*	0.853573	0.063428	0.287277	0.053605	0.566296
YOL061W	PRS5	ribose phosphate diphosphokinase activity	telomere maintenance*	1.26156	0.038623	0.695391	0.292847	0.56617
YOR357C	GRD19	protein binding*	protein localization	0.931185	0.155533	0.365519	0.234304	0.565666
YGR206W		molecular_function	protein targeting to vacuole	1.09314	0.032922	0.527545	0.43946	0.565599
YNL136W		molecular_function	DNA repair*	0.58084	0.104341	0.01716	0.026725	0.563681
YJL128C	PBS2	MAP kinase kinase activity*	protein amino acid phosphorylation*	0.951193	0.057213	0.387977	0.329133	0.563216
YGL203C	KEX1	carboxypeptidase D activity	protein processing	0.920727	0.025776	0.358154	0.076441	0.562574
YLR098C	CHA4	transcription factor activity	regulation of transcription, DNA-dependent*	0.937938	0.089307	0.377695	0.360545	0.560243
YGL007W		#N/A	#N/A	1.1461	0.122249	0.586541	0.275269	0.559563
YOR164C		molecular_function	biological_process	0.966786	0.083073	0.4079	0.211582	0.558886
YDL001W	RMD1	molecular_function	biological_process	0.572214	0.335092	0.013437	0.006426	0.558777
YHR059W	FYV4	molecular_function	telomere maintenance	0.725639	0.075771	0.167143	0.064038	0.558496
YHR206W	SKN7	transcription factor activity*	response to oxidative stress*	0.816497	0.075348	0.258922	0.059689	0.557574
YDR525W-A	SNA2	molecular_function	biological_process	0.837508	0.020345	0.284083	0.11417	0.553425
YGL066W	SGF73	structural molecule activity*	histone acetylation*	0.831755	0.057437	0.278811	0.063077	0.552944
YDR512C	EMI1	molecular_function	sporulation (sensu Fungi)*	0.745439	0.26131	0.192611	0.062216	0.552827
YHL002W	HSE1	protein binding	protein targeting to vacuole*	0.838905	0.057408	0.286531	0.122124	0.552375
YJL169W		#N/A	#N/A	0.979556	0.117775	0.429118	0.167944	0.550438
YNL032W	SIW14	protein tyrosine phosphatase activity	telomere maintenance*	0.846472	0.07408	0.297176	0.040175	0.549295
YFL025C	BST1	carboxylesterase activity	ER to Golgi vesicle-mediated transport*	1.09803	0.098476	0.549574	0.108237	0.548452
YHL031C	GOS1	SNAP receptor activity	response to drug*	0.607891	0.02182	0.059694	0.052232	0.548197
YIL005W	EPS1	protein disulfide isomerase activity*	protein retention in ER	0.743159	0.030898	0.199975	0.123737	0.543184
YPL227C	ALG5	dolichyl-phosphate beta-glucosyltransferase activity	protein amino acid N-linked glycosylation	0.918185	0.059152	0.375075	0.083654	0.54311
YHR180W		#N/A	#N/A	1.29849	0.072169	0.758859	0.091409	0.539632
YMR202W	ERG2	C-8 sterol isomerase activity	telomere maintenance*	0.709526	0.074771	0.171958	0.05244	0.537568
YDL083C	RPS16B	structural constituent of ribosome	translation*	0.849022	0.043353	0.311975	0.047703	0.537047
YOR085W	OST3	dolichyl-diphosphooligosaccharide-protein glycotransferase activity	protein complex assembly*	0.928399	0.155676	0.391665	0.081492	0.536734
YKL167C	MRP49	structural constituent of ribosome	translation	0.730002	0.124004	0.194285	0.01455	0.535717
YOR354C	MSC6	molecular_function	meiotic recombination	0.905667	0.111381	0.370297	0.092405	0.535369
YMR058W	FET3	iron ion transmembrane transporter activity*	response to copper ion*	0.837794	0.170399	0.303914	0.121209	0.533881
YHR158C	KEL1	molecular_function	cell morphogenesis*	0.849499	0.065178	0.31787	0.139594	0.531629
YOR113W	AZF1	DNA binding*	regulation of transcription, DNA-dependent*	0.904703	0.097358	0.373401	0.101954	0.531302
YJR077C	MIR1	inorganic phosphate transmembrane transporter activity	phosphate transport	0.991476	0.056372	0.465051	0.074182	0.526425
YCR031C	RPS14A	structural constituent of ribosome*	translation*	1.03346	0.007129	0.507689	0.127461	0.525767
YIL020C	HIS6	1-(5-phosphoribosyl)-5-[(5-phosphoribosylamino)methylideneamino]imidazole-4-carboxamide isomerase activity	histidine biosynthetic process	0.691822	0	0.167143	0	0.524679
YHR179W	OYE2	NADPH dehydrogenase activity	biological_process	1.04099	0.016128	0.516352	0.099987	0.52464
YLR461W	PAU4	molecular_function	biological_process	1.12818	0.188597	0.60471	0.23289	0.523475
YKR014C	YPT52	GTPase activity	endocytosis*	1.13712	0.057659	0.614099	0.090518	0.523019
YNL011C		molecular_function	biological_process	1.11234	0.072979	0.59087	0.112706	0.521476
YMR219W	ESC1	molecular_function	chromatin silencing at telomere	1.13486	0.080845	0.6151	0.161201	0.51976
YEL062W	NPR2	molecular_function	response to drug*	0.669059	0.037359	0.150222	0.125661	0.518837
YLR297W		molecular_function	biological_process	1.14908	0.074421	0.632504	0.137367	0.516576
YCL032W	STE50	protein kinase regulator activity*	pheromone-dependent signal transduction during conjugation with cellular fusion*	0.719142	0.058876	0.205062	0.125592	0.51408
YDR393W	SHE9	molecular_function	mitochondrion organization and biogenesis*	0.966514	0.045937	0.453794	0.026002	0.51272
YML117W-A		#N/A	#N/A	0.867835	0.251886	0.356384	0.366611	0.51145
YMR210W		acyltransferase activity	medium-chain fatty acid metabolic process	1.00612	0.080987	0.49873	0.207465	0.507386
YDL142C	CRD1	cardiolipin synthase activity	lipid biosynthetic process*	0.942324	0.060661	0.43583	0.033759	0.506494
YKL077W		molecular_function	biological_process	1.06342	0.105868	0.55729	0.079566	0.506126
YER095W	RAD51	DNA-dependent ATPase activity*	meiotic recombination*	1.05244	0.031298	0.5466	0.223935	0.505836
YHR017W	YSC83	molecular_function	biological_process	0.936689	0.02232	0.431288	0.450554	0.505401
YJR060W	CBF1	DNA binding*	response to drug*	1.00915	0.027021	0.50411	0.095367	0.505042
YMR096W	SNZ1	protein binding	pyridoxine metabolic process*	1.22498	0.059753	0.72108	0.306709	0.503901
YMR232W	FUS2	molecular_function	regulation of termination of mating projection growth*	0.99801	0.304247	0.497171	0.440769	0.500838
